# Supplementary material for: The effect of SNPs in lncRNA as ceRNA on the risk and prognosis of hepatocellular carcinoma
Source: BMC Genomics. 2022 Nov 24;23:769. doi: 10.1186/s12864-022-09010-9 (PMC9685961; doi:10.1186/s12864-022-09010-9)
Supplement: Supplementary file 3 — Additional file 3: [file 12864_2022_9010_MOESM3_ESM.xlsx]

## Sheet: a. Recessive model
Supplementary Table 2a. Associations between 14 SNPs and the response variable (HCC patients and healthy individuals)，recessive model.
SNP	Case (N)	Control (N)	p value	OR (95%CI)			Ap value	AOR (95%CI)
				OR	Upper	Lower		AOR	Upper	Lower
rs1050171
AA	24	22	0.745192	1.10223	0.612822	1.98248	0.789734	1.08347	0.60105	1.95309
GG+GA	771	779
rs10589312
TT+TCTTGC/T	511	484	0.104649	1.18308	0.965664	1.44944	0.132916	1.1693	0.953522	1.4339
TCTTGC/TCTTGC	282	316
rs10770125
AA	344	339	0.685705	1.04181	0.854354	1.27039	0.727105	1.03613	0.848876	1.26469
GG+AG	450	462
rs1134492
TT+TC	654	650	0.564426	1.07751	0.835896	1.38897	0.520218	1.0872	0.842621	1.40278
CC	141	151
rs11438260
CA/CA+C/CA	712	707	0.410277	1.14054	0.834007	1.55973	0.444341	1.13067	0.825403	1.54884
CC	83	94
rs16846478
AA	381	373	0.432628	1.08213	0.888506	1.31794	0.446603	1.07982	0.886057	1.31597
TT+AT	404	428
rs16902508
AA+GA	225	212	0.384895	1.10257	0.884608	1.37424	0.456308	1.08776	0.87179	1.35724
GG	566	588
rs2720659
AA	293	274	0.269144	1.1226	0.914415	1.37818	0.248263	1.12893	0.918886	1.38699
GG+GA	502	527
rs3741206
TT+TC	768	779	0.632112	0.867574	0.485	1.55193	0.627404	0.865285	0.482404	1.55206
CC	25	22
rs3741212
GG	635	680	0.342288	1.15238	0.859946	1.54425	0.313055	1.16365	0.866845	1.56209
AA+AG	94	116
rs3931282
GG+GA	781	792	0.635069	0.806818	0.332498	1.95778	0.552088	0.763434	0.3136	1.85852
AA	11	9
rs6464331
GG+AG	160	176	0.365677	0.894775	0.703223	1.1385	0.380621	0.897386	0.704475	1.14312
AA	635	625
rs7958904
CC+GC	321	335	0.693436	0.960338	0.785302	1.17439	0.674789	0.957658	0.782422	1.17214
GG	450	451
rs845557
CC	83	99	0.228253	0.826609	0.606418	1.12675	0.22217	0.823843	0.603577	1.12449
TT+CT	712	702
Note: AOR and AP values were adjusted for age, gender, smoking and drinking by logistic regression.

## Sheet: b. codominant model 3
Supplementary Table 2b. Associations between 14 SNPs and the response variable (HCC patients and healthy individuals)，codominant model 3.
SNP	Case (N)	Control (N)	p value	OR (95%CI)			Ap value	AOR (95%CI)
				OR	Upper	Lower		AOR	Upper	Lower
rs1050171
AA	24	22	0.963975	0.986014	0.535105	1.81688	0.883127	0.954946	0.516473	1.76567
GA	208	188
rs10589312
TCTTGC/T	392	366	0.0956975	1.20017	0.968327	1.48752	0.121191	1.18609	0.955838	1.47181
TCTTGC/TCTTGC	282	316
rs10770125
AA	344	339	0.545703	1.06664	0.865232	1.31493	0.544834	1.06714	0.864713	1.31696
AG	352	370
rs1134492
TC	403	394	0.505653	1.09538	0.837646	1.43243	0.429668	1.11479	0.851281	1.45987
CC	141	151
rs11438260
C/CA	356	353	0.429695	1.14216	0.821219	1.58851	0.452183	1.13615	0.814536	1.58475
CC	83	94
rs16846478
AA	381	373	0.819869	1.02452	0.831679	1.26209	0.86091	1.01891	0.826283	1.25644
AT	332	333
rs16902508
GA	208	198	0.448955	1.09134	0.87036	1.36842	0.500588	1.08121	0.861462	1.35702
GG	566	588
rs2720659
AA	293	274	0.329956	1.11288	0.897431	1.38005	0.312389	1.11759	0.900761	1.3866
GA	393	409
rs3741206
TC	221	248	0.427863	0.784194	0.429965	1.43025	0.418541	0.777689	0.422909	1.4301
CC	25	22
rs3741212
GG	635	680	0.322808	1.16209	0.862801	1.5652	0.295012	1.17357	0.869784	1.58347
AG	90	112
rs3931282
GA	151	164	0.541029	0.753326	0.303763	1.86823	0.467936	0.711291	0.283489	1.78467
AA	11	9
rs6464331
AG	153	168	0.939772	1.04082	0.368708	2.93809	0.986229	1.00925	0.354781	2.87103
AA	7	8
rs7958904
GC	261	293	0.293992	0.892765	0.722319	1.10343	0.308505	0.895392	0.723865	1.10757
GG	450	451
rs845557
CC	83	99	0.11476	0.769944	0.556365	1.06551	0.109266	0.765805	0.552458	1.06154
CT	392	360
Note: AOR and AP values were adjusted for age, gender, smoking and drinking by logistic regression.
