# Supplementary material for: The effect of SNPs in lncRNA as ceRNA on the risk and prognosis of hepatocellular carcinoma
Source: BMC Genomics. 2022 Nov 24;23:769. doi: 10.1186/s12864-022-09010-9 (PMC9685961; doi:10.1186/s12864-022-09010-9)
Supplement: Supplementary file 4 — Additional file 4: [file 12864_2022_9010_MOESM4_ESM.xlsx]

## Sheet: rs1050171
Supplementary Table 3a. Association analysis of rs1050171 with HCC clinical features.
Variable	rs1050171
	AA+GA	GG	p value	OR	Lower	Upper		Ap value	FDR	AOR	Lower	Upper
Tumor size
<5cm	131	283
≥5cm	101	280	0.112069	0.779253	0.572882	1.05997		0.150387	0.7	0.795361	0.582172	1.08662
Tumor number
Solitary	125	271
Multiple	107	292	0.141191	0.794438	0.584701	1.07941		0.10546	0.978833	0.773689	0.567101	1.05554
Vascular invasion
No	164	373
Yes	68	190	0.224817	0.813992	0.583846	1.13486		0.272415	0.849333	0.826026	0.587165	1.16206
Lymphatic metastasis
No	174	436
Yes	58	127	0.458975	1.14436	0.800881	1.63514		0.479988	0.592308	1.13841	0.794462	1.63128
Distant metastasis
No	194	432
Yes	38	131	0.0317563	0.645943	0.433472	0.96256		0.0394422	0.385	0.655046	0.437952	0.979753
TNM staging
I+II	90	181
III+IV	142	382	0.0728228	0.747586	0.544039	1.02729		0.090468	0.21	0.755498	0.546084	1.04522
Child-Pugh grade
A	199	492
B or C	33	71	0.539983	1.14913	0.736719	1.79239		0.397718	0.620667	1.21406	0.774482	1.90312
Liver cirrhosis
No	71	159
Yes	161	404	0.504464	0.892449	0.638967	1.24649		0.473009	0.787231	0.883188	0.629082	1.23994
Note: AOR and AP values were adjusted for age, gender, smoking, drinking, HBsAg and anti-HCV by logistic regression.

## Sheet: rs10589312
Supplementary Table 3b. Association analysis of rs10589312 with HCC clinical features.
Variable	rs10589312
	TCTTGC/TCTTGC+TCTTGC/T	TT	p value	OR	Lower	Upper		Ap value	FDR	AOR	Lower	Upper
Tumor size
<5cm	345	68	0.231223	1.2715	1.88404	0.858105		0.269804	0.749	1.25159	0.840156	1.86449
≥5cm	329	51
Tumor number
Solitary	334	61	0.731579	1.07062	1.58109	0.724956		0.758349	0.978833	1.06395	0.716816	1.5792
Multiple	340	58
Vascular invasion
No	455	80	0.951982	0.98732	1.49567	0.651751		0.839924	0.904615	0.957037	0.624997	1.46548
Yes	219	39
Lymphatic metastasis
No	515	93	0.678832	1.10433	1.7665	0.690376		0.616909	0.617	1.12827	0.703154	1.81042
Yes	159	26
Distant metastasis
No	524	100	0.124539	1.50663	2.54183	0.893032		0.153366	0.711667	1.46792	0.866678	2.48628
Yes	150	19
TNM staging
I+II	224	45	0.331052	1.22165	1.82921	0.81588		0.397104	0.427538	1.19483	0.791371	1.80397
III+IV	450	74
Child-Pugh grade
A	584	105	0.636293	1.15582	2.10646	0.634204		0.715156	0.731	1.11938	0.610846	2.05128
B or C	90	14
Liver cirrhosis
No	191	38	0.425443	1.18635	1.80597	0.779318		0.466189	0.787231	1.17166	0.765146	1.79416
Yes	483	81
Note: AOR and AP values were adjusted for age, gender, smoking, drinking, HBsAg and anti-HCV by logistic regression.

## Sheet: rs10770125
Supplementary Table 3c. Association analysis of rs10770125 with HCC clinical features.
Variable	rs10770125
	AA+AG	GG	p value	OR	Lower	Upper		Ap value	FDR	AOR	Lower	Upper
Tumor size
<5cm	364	50	0.812514	0.950092	0.622344	1.45044		0.876371	0.961	0.96661	0.630142	1.48274
≥5cm	332	48
Tumor number
Solitary	350	46	0.534987	0.874505	0.572509	1.3358		0.506004	0.978833	0.864755	0.56353	1.32699
Multiple	346	52
Vascular invasion
No	471	65	0.789997	0.940938	0.601148	1.47279		0.678432	0.904615	0.907576	0.573827	1.43544
Yes	225	33
Lymphatic metastasis
No	540	69	0.117108	0.687356	0.430068	1.09857		0.125237	0.35	0.691698	0.431787	1.10806
Yes	156	29
Distant metastasis
No	555	70	0.0614242	0.635135	0.394726	1.02197		0.0545661	0.385	0.624018	0.385819	1.00928
Yes	141	28
TNM staging
I+II	244	27	0.143787	0.704456	0.440416	1.12679		0.122814	0.23625	0.687234	0.426775	1.10665
III+IV	452	71
Child-Pugh grade
A	607	83	0.489629	0.811312	0.448302	1.46827		0.470261	0.620667	0.801986	0.440591	1.45982
B or C	89	15
Liver cirrhosis
No	200	29	0.860952	1.04232	0.655518	1.65736		0.70286	0.787231	1.09567	0.685179	1.75209
Yes	496	69
Note: AOR and AP values were adjusted for age, gender, smoking, drinking, HBsAg and anti-HCV by logistic regression.

## Sheet: rs1134492
Supplementary Table 3d. Association analysis of rs1134492 with HCC clinical features.
Variable	rs1134492
	CC+TC	TT	p value	OR	Lower	Upper		Ap value	FDR	AOR	Lower	Upper
Tumor size
<5cm	289	125	0.383301	0.87535	0.648934	1.18076		0.519621	0.749	0.904977	0.66781	1.22637
≥5cm	255	126
Tumor number
Solitary	276	120	0.443128	0.889479	0.659395	1.19985		0.341326	0.978833	0.862982	0.63706	1.16902
Multiple	268	131
Vascular invasion
No	364	173	0.573266	1.09679	0.795254	1.51265		0.583532	0.904615	1.09683	0.788206	1.52629
Yes	180	78
Lymphatic metastasis
No	404	206	0.0160017	1.58636	1.0898	2.30917		0.00957899	0.14	1.64848	1.1294	2.40612
Yes	140	45
Distant metastasis
No	425	201	0.531367	1.1256	0.777112	1.63036		0.473742	0.711667	1.14676	0.788437	1.66792
Yes	119	50
TNM staging
I+II	176	95	0.12902	1.27331	0.932066	1.73949		0.0872782	0.21	1.32093	0.960118	1.81734
III+IV	368	156
Child-Pugh grade
A	468	223	0.274852	1.29335	0.815074	2.05226		0.337289	0.620667	1.25644	0.788196	2.00284
B or C	76	28
Liver cirrhosis
No	150	80	0.214416	1.22885	0.887581	1.70133		0.233596	0.787231	1.22222	0.878518	1.70038
Yes	394	171
Note: AOR and AP values were adjusted for age, gender, smoking, drinking, HBsAg and anti-HCV by logistic regression.

## Sheet: rs11438260
Supplementary Table 3e. Association analysis of rs11438260 with HCC clinical features.
Variable	rs11438260
	CC+C/CA	CA/CA	p value	OR	Lower	Upper		Ap value	FDR	AOR	Lower	Upper
Tumor size
<5cm	229	185	0.955747	0.992109	0.749958	1.31245		0.89526	0.961	0.981108	0.73859	1.30326
≥5cm	210	171
Tumor number
Solitary	220	176	0.84972	0.973333	0.735932	1.28732		0.839058	0.978833	0.971086	0.731627	1.28892
Multiple	219	180
Vascular invasion
No	294	243	0.699718	1.06059	0.786543	1.43013		0.639555	0.904615	1.07608	0.791718	1.46258
Yes	145	113
Lymphatic metastasis
No	349	261	0.0406277	0.70849	0.509393	0.985405		0.0480914	0.168	0.715418	0.513264	0.997192
Yes	90	95
Distant metastasis
No	342	284	0.521523	1.11875	0.793829	1.57665		0.564983	0.711667	1.10722	0.782657	1.56639
Yes	97	72
TNM staging
I+II	142	129	0.250109	1.18859	0.885448	1.59551		0.226996	0.3178	1.20332	0.891205	1.62475
III+IV	297	227
Child-Pugh grade
A	376	315	0.239492	1.2873	0.84513	1.96081		0.324338	0.620667	1.23831	0.809514	1.89425
B or C	63	41
Liver cirrhosis
No	131	99	0.529955	0.905694	0.664873	1.23374		0.588124	0.787231	0.916954	0.670004	1.25492
Yes	308	257
Note: AOR and AP values were adjusted for age, gender, smoking, drinking, HBsAg and anti-HCV by logistic regression.

## Sheet: rs16846478
Supplementary Table 3f. Association analysis of rs16846478 with HCC clinical features.
Variable	rs16846478
	AA+AT	TT	p value	OR	Lower	Upper		Ap value	FDR	AOR	Lower	Upper
Tumor size
<5cm	367	40	0.509097	1.17847	0.723775	1.91883		0.499173	0.749	1.18624	0.722863	1.94664
≥5cm	346	32
Tumor number
Solitary	357	34	0.645212	0.892231	0.549117	1.44974		0.801175	0.978833	0.938553	0.572934	1.53749
Multiple	356	38
Vascular invasion
No	475	54	0.150561	1.50316	0.862335	2.62019		0.217027	0.849333	1.43075	0.810171	2.52668
Yes	238	18
Lymphatic metastasis
No	550	53	0.499562	0.826699	0.475791	1.43641		0.455476	0.592308	0.80864	0.462917	1.41256
Yes	163	19
Distant metastasis
No	560	59	0.501055	1.23997	0.662677	2.32018		0.504285	0.711667	1.24109	0.65838	2.33956
Yes	153	13
TNM staging
I+II	233	34	0.0141317	1.84323	1.13099	3.00403		0.0160397	0.0746667	1.84799	1.12105	3.04632
III+IV	480	38
Child-Pugh grade
A	615	66	0.202172	1.75285	0.739892	4.15259		0.186559	0.620667	1.79893	0.752663	4.2996
B or C	98	6
Liver cirrhosis
No	204	20	0.881323	0.959653	0.558861	1.64788		0.852925	0.853	1.05333	0.608135	1.82444
Yes	509	52
Note: AOR and AP values were adjusted for age, gender, smoking, drinking, HBsAg and anti-HCV by logistic regression.

## Sheet: rs16902508
Supplementary Table 3g. Association analysis of rs16902508 with HCC clinical features.
Variable	rs16902508
	GG+GA	AA	p value	OR	Lower	Upper		Ap value	FDR	AOR	Lower	Upper
Tumor size
<5cm	401	12	0.134877	2.23242	0.779059	6.39707		0.100854	0.7	2.46359	0.839097	7.2331
≥5cm	373	5
Tumor number
Solitary	384	11	0.225224	1.86198	0.681807	5.08497		0.259693	0.978833	1.7957	0.648846	4.96967
Multiple	390	6
Vascular invasion
No	522	12	0.784262	1.15862	0.403807	3.32436		0.502495	0.904615	1.45526	0.486061	4.35703
Yes	252	5
Lymphatic metastasis
No	594	12	0.554674	0.727273	0.252848	2.09187		0.549997	0.592308	0.722128	0.248334	2.09987
Yes	180	5
Distant metastasis
No	608	15	0.34429	2.0477	0.463643	9.04374		0.265896	0.711667	2.33872	0.523554	10.4471
Yes	166	2
TNM staging
I+II	261	8	0.256587	1.74713	0.666319	4.58107		0.134553	0.23625	2.12685	0.79153	5.71487
III+IV	513	9
Child-Pugh grade
A	672	15	0.864621	1.13839	0.256554	5.05133		0.73093	0.731	1.30345	0.287826	5.90277
B or C	102	2
Liver cirrhosis
No	219	10	0.00996218	3.62035	1.36085	9.63145		0.0205096	0.294	3.22011	1.1974	8.65965
Yes	555	7
Note: AOR and AP values were adjusted for age, gender, smoking, drinking, HBsAg and anti-HCV by logistic regression.

## Sheet: rs2720659
Supplementary Table 3h. Association analysis of rs2720659 with HCC clinical features.
Variable	rs2720659
	AA+GA	GG	p value	OR	Lower	Upper		Ap value	FDR	AOR	Lower	Upper
Tumor size
<5cm	362	52	0.326172	0.816516	0.544792	1.22377		0.434235	0.749	0.848755	0.562701	1.28023
≥5cm	324	57
Tumor number
Solitary	339	57	0.576997	1.12202	0.74869	1.68151		0.55336	0.978833	1.13209	0.751133	1.70625
Multiple	347	52
Vascular invasion
No	464	73	0.890278	0.970187	0.631106	1.49145		0.810274	0.904615	0.947185	0.608204	1.4751
Yes	222	36
Lymphatic metastasis
No	518	92	0.0434042	1.75517	1.01681	3.0297		0.0459708	0.168	1.74901	1.01005	3.0286
Yes	168	17
Distant metastasis
No	540	86	0.965611	1.01095	0.616191	1.65861		0.854905	0.881	1.04792	0.634526	1.73064
Yes	146	23
TNM staging
I+II	230	41	0.403458	1.1954	0.786451	1.81699		0.334883	0.417667	1.23454	0.804498	1.89445
III+IV	456	68
Child-Pugh grade
A	600	91	0.254318	0.72463	0.416488	1.26075		0.265275	0.620667	0.727199	0.415192	1.27367
B or C	86	18
Liver cirrhosis
No	192	38	0.142658	1.37705	0.897794	2.11215		0.128741	0.787231	1.40028	0.906912	2.16203
Yes	494	71
Note: AOR and AP values were adjusted for age, gender, smoking, drinking, HBsAg and anti-HCV by logistic regression.

## Sheet: rs3741206
Supplementary Table 3i. Association analysis of rs3741206 with HCC clinical features.
Variable	rs3741206
	CC+TC	TT	p value	OR	Lower	Upper		Ap value	FDR	AOR	Lower	Upper
Tumor size
<5cm	126	287	0.744774	1.05128	0.777955	1.42064		0.764373	0.961	1.04792	0.771636	1.42312
≥5cm	120	260
Tumor number
Solitary	122	273	0.934574	1.01268	0.749518	1.36825		0.801454	0.978833	1.03992	0.76646	1.41096
Multiple	124	274
Vascular invasion
No	159	376	0.254071	1.20313	0.875579	1.65323		0.173771	0.849333	1.25511	0.904661	1.74132
Yes	87	171
Lymphatic metastasis
No	185	423	0.512385	1.1248	0.791169	1.59913		0.533501	0.592308	1.11928	0.785044	1.59582
Yes	61	124
Distant metastasis
No	189	436	0.359176	1.18461	0.824719	1.70156		0.288605	0.711667	1.21956	0.845261	1.75959
Yes	57	111
TNM staging
I+II	70	200	0.0262142	1.44916	1.04488	2.00986		0.0133438	0.0746667	1.52495	1.0917	2.13015
III+IV	176	347
Child-Pugh grade
A	211	478	0.533778	1.14912	0.741701	1.78033		0.531965	0.620667	1.15156	0.739774	1.79256
B or C	35	69
Liver cirrhosis
No	75	154	0.502362	0.893435	0.642796	1.2418		0.511229	0.787231	0.893955	0.639828	1.24902
Yes	171	393
Note: AOR and AP values were adjusted for age, gender, smoking, drinking, HBsAg and anti-HCV by logistic regression.

## Sheet: rs3741212
Supplementary Table 3j. Association analysis of rs3741212 with HCC clinical features.
Variable	rs3741212
	AA+AG	GG	p value	OR	Lower	Upper		Ap value	FDR	AOR	Lower	Upper
Tumor size
<5cm	52	331	0.56302	0.879428	0.568991	1.35924		0.535028	0.749	0.868698	0.556836	1.35522
≥5cm	42	304
Tumor number
Solitary	47	313	0.897946	0.97205	0.630302	1.49909		0.68949	0.978833	0.914044	0.588157	1.4205
Multiple	47	322
Vascular invasion
No	67	425	0.401589	0.815565	0.506486	1.31326		0.364466	0.849333	0.796052	0.486246	1.30325
Yes	27	210
Lymphatic metastasis
No	68	491	0.287386	1.30372	0.799802	2.12513		0.338095	0.592308	1.27345	0.776581	2.08822
Yes	26	144
Distant metastasis
No	70	500	0.350083	1.26984	0.76937	2.09587		0.534672	0.711667	1.17652	0.704275	1.96541
Yes	24	135
TNM staging
I+II	31	217	0.819551	1.05502	0.665885	1.67157		0.911283	0.911	0.973499	0.606943	1.56143
III+IV	63	418
Child-Pugh grade
A	78	554	0.257642	1.40298	0.780622	2.5215		0.242603	0.620667	1.42954	0.78502	2.60324
B or C	16	81
Liver cirrhosis
No	25	183	0.656091	1.11743	0.685464	1.82162		0.623131	0.787231	1.13319	0.688209	1.86589
Yes	69	452
Note: AOR and AP values were adjusted for age, gender, smoking, drinking, HBsAg and anti-HCV by logistic regression.

[truncated: 3 more sheets: rs6464331, rs7958904, rs845557]
